# Supplementary material for: Enhancing Ablation Resistance of TaB2-Based Ultra-High Temperature Ceramics by Mixing Fine TaC Particles and Dispersed Multi-Walled Carbon Nanotubes
Source: Materials (Basel). 2024 Jul 9;17(14):3394. doi: 10.3390/ma17143394 (PMC11278642; doi:10.3390/ma17143394)
Supplement: Supplementary file 1 [file materials-17-03394-s001.zip]

Archive with 1 entries (1 files):
- materials-3072854-supplementary.pdf
